# Supplementary material for: Genome-wide association study of seed coat color in sesame (Sesamum indicum L.)
Source: PLoS One. 2021 May 21;16(5):e0251526. doi: 10.1371/journal.pone.0251526 (PMC8139513; doi:10.1371/journal.pone.0251526)
Supplement: S2 Table — (XLSX) [file pone.0251526.s007.xlsx]

## Sheet: S2 Table
S2 Table Summary of the first 3 PCs (PC1, PC2, PC3) for three color space values in the dataset of 366 sesame varieties
Environment	Traits	PC1	PC2	PC3	Environment	Traits	PC1	PC2	PC3
2012SY	L-value	-0.550236	-0.623605	-0.555299	2014PY	L-value	-0.428549	-0.768457	-0.475205
	a-value	-0.42494	0.78159	-0.456665		a-value	-0.537828	0.639583	-0.549249
	b-value	-0.718795	0.0153042	0.695054		b-value	-0.726008	-0.0201983	0.68739
	Standard deviation	1.381	1.0311	0.17024		Standard deviation	1.3276	1.0431	0.38658
	Proportion of Variance	0.636	0.3544	0.00966		Proportion of Variance	0.5875	0.3627	0.04981
	Cumulative Proportion	0.636	0.9903	1		Cumulative Proportion	0.5875	0.9502	1
2013NY	L-value	-0.509951	-0.687887	-0.51649	2014SQ	L-value	-0.468341	-0.693789	-0.511892
	a-value	-0.481615	0.725816	-0.49116		a-value	-0.492217	0.720155	-0.525717
	b-value	-0.712739	0.00171825	0.701427		b-value	-0.733743	0.00574714	0.679403
	Standard deviation	1.3963	1.0153	0.13976		Standard deviation	1.3421	1.0646	0.25579
	Proportion of Variance	0.6499	0.3436	0.00651		Proportion of Variance	0.6004	0.3778	0.02181
	Cumulative Proportion	0.6499	0.9935	1		Cumulative Proportion	0.6004	0.9782	1
2013PY	L-value	-0.560689	-0.60499	0.565345	2014SY	L-value	-0.493229	0.706322	-0.507774
	a-value	-0.399249	0.795679	0.455516		a-value	-0.492004	-0.70789	-0.506777
	b-value	-0.725416	0.0296891	-0.68767		b-value	-0.717396	-0.000130082	0.696665
	Standard deviation	1.3658	1.0478	0.19204		Standard deviation	1.323	1.0224	0.452
	Proportion of Variance	0.6218	0.3659	0.01229		Proportion of Variance	0.5835	0.3484	0.0681
	Cumulative Proportion	0.6218	0.9877	1		Cumulative Proportion	0.5835	0.9319	1
2013SQ	L-value	-0.49786	-0.682982	-0.534482	2015PY	L-value	-0.601793	0.543793	0.584923
	a-value	-0.452669	0.730324	-0.511583		a-value	-0.258138	-0.825516	0.501885
	b-value	-0.739748	0.0127532	0.672764		b-value	-0.755785	-0.15104	-0.637163
	Standard deviation	1.3448	1.0812	0.14953		Standard deviation	1.2946	1.1364	0.18026
	Proportion of Variance	0.6028	0.3897	0.00745		Proportion of Variance	0.5587	0.4305	0.01083
	Cumulative Proportion	0.6028	0.9926	1		Cumulative Proportion	0.5587	0.9892	1
2013SY	L-value	-0.570384	0.588793	-0.5727	2015SY	L-value	-0.585388	0.564822	-0.581633
	a-value	-0.377719	-0.807169	-0.453659		a-value	-0.332079	-0.821499	-0.463533
	b-value	-0.729377	-0.0424397	0.682795		b-value	-0.739625	-0.0781981	0.668461
	Standard deviation	1.3589	1.0583	0.18298		Standard deviation	1.3385	1.0863	0.1688
	Proportion of Variance	0.6155	0.3733	0.01116		Proportion of Variance	0.5972	0.3933	0.0095
	Cumulative Proportion	0.6155	0.9888	1		Cumulative Proportion	0.5972	0.9905	1
2014NY	L-value	-0.489346	0.696644	0.524622	2016PY	L-value	-0.589672	0.560314	-0.581667
	a-value	-0.470456	-0.717402	0.513815		a-value	-0.288486	-0.818816	-0.496302
	b-value	-0.734311	-0.00462187	-0.678798		b-value	-0.754363	-0.124853	0.644475
	Standard deviation	1.3291	1.0632	0.32104		Standard deviation	1.2998	1.1248	0.21322
	Proportion of Variance	0.5888	0.3768	0.03435		Proportion of Variance	0.5632	0.4217	0.01515
	Cumulative Proportion	0.5888	0.9657	1		Cumulative Proportion	0.5632	0.9849	1
