# Supplementary material for: Genome-wide association study of seed coat color in sesame (Sesamum indicum L.)
Source: PLoS One. 2021 May 21;16(5):e0251526. doi: 10.1371/journal.pone.0251526 (PMC8139513; doi:10.1371/journal.pone.0251526)
Supplement: S3 Table — (XLSX) [file pone.0251526.s008.xlsx]

## Sheet: S3 Table
S3 Table SNPs significantly associated with sesame seed coat color in more than 6 environments
Traits	SNP	Linkage group	Position	P-value range		R2(%) range		Environment
L-value	S1_6648896	1	6648896	5.8733e-16	2.1989e-07	8.79	21.9	2013NY,2014NY,2013PY,2014PY,2015PY,2016PY,2013SQ,2014SQ,2012SY,2013SY,2014SY,2015SY,BLUP
	S2_12167303	2	12167303	9.8147e-11	1.3973e-07	9.48	13.95	2013NY,2014NY,2015PY,2013SQ,2014SQ,2012SY,2013SY,BLUP
	S2_12178804	2	12178804	1.0119e-11	2.0658e-07	8.75	14.58	2013NY,2014NY,2015PY,2013SQ,2012SY,2013SY,2015SY,BLUP
	S2_12178823	2	12178823	1.0119e-11	2.0658e-07	8.75	14.58	2013NY,2014NY,2015PY,2013SQ,2014SQ,2012SY,2013SY,2015SY,BLUP
	S2_12194998	2	12194998	5.9625e-11	1.563e-07	12.03	16.9	2013NY,2014NY,2015PY,2013SQ,2014SQ,2012SY,2013SY,2015SY,BLUP
	S2_12232894	2	12232894	2.375e-13	1.5297e-08	13.08	20.14	2013NY,2014NY,2014PY,2015PY,2013SQ,2014SQ,2015SY,BLUP
	S2_12232938	2	12232938	5.2917e-14	1.5503e-07	10.4	20.91	2013NY,2014NY,2014PY,2015PY,2016PY,2013SQ,2014SQ,2012SY,2013SY,2015SY,BLUP
	S2_12247358	2	12247358	5.1896e-10	2.3195e-07	10.42	14.21	2013NY,2014NY,2016PY,2013SQ,2014SQ,2012SY,2013SY,2015SY,BLUP
	S2_12247409	2	12247409	2.2841e-11	6.3053e-08	11.53	16.49	2013NY,2014NY,2015PY,2016PY,2013SQ,2014SQ,2012SY,2013SY,2015SY,BLUP
a-value	S7_6839839	7	6839839	8.114e-18	1.65e-10	13.05	24.28	2013NY,2014NY,2013PY,2014PY,2015PY,2016PY,2013SQ,2014SQ,2012SY,2013SY,2014SY,2015SY,BLUP
	S7_6841932	7	6841932	8.0176e-15	1.3551e-08	10.55	20.4	2013NY,2014NY,2013PY,2014PY,2015PY,2016PY,2013SQ,2014SQ,2012SY,2013SY,2014SY,2015SY,BLUP
	S7_6847008	7	6847008	9.2217e-15	1.0348e-09	14.3	25.46	2013NY,2014NY,2013PY,2014PY,2015PY,2016PY,2013SQ,2014SQ,2012SY,2013SY,2014SY,2015SY,BLUP
	S7_6847248	7	6847248	3.1982e-12	2.809e-07	9.37	17.5	2013NY,2013PY,2014PY,2015PY,2016PY,2013SQ,2012SY,2013SY,2014SY,2015SY,BLUP
	S7_6904675	7	6904675	1.676e-09	1.7445e-07	10.14	13.44	2013NY,2014NY,2013PY,2015PY,2016PY,2013SQ,2012SY,2015SY,BLUP
b-value	S1_6648896	1	6648896	1.8855e-14	1.6004e-07	9	19.67	2013NY,2013PY,2015PY,2016PY,2013SQ,2014SQ,2012SY,2013SY,2015SY,BLUP
	S2_12015779	2	12015779	9.8142e-13	1.3693e-07	13.26	22.33	2013NY,2014NY,2013PY,2014PY,2015PY,2016PY,2013SQ,2012SY,2013SY,2014SY,2015SY,BLUP
	S2_12015820	2	12015820	1.162e-12	1.1306e-07	12.74	22.11	2013NY,2014NY,2013PY,2014PY,2015PY,2016PY,2013SQ,2012SY,2013SY,2014SY,2015SY,BLUP
	S2_12022948	2	12022948	2.7502e-16	1.7588e-09	12.12	25.54	2013NY,2014NY,2013PY,2014PY,2015PY,2016PY,2013SQ,2013SY,BLUP
	S2_12167303	2	12167303	2.1166e-14	1.3574e-08	10.93	19.12	2013NY,2014NY,2015PY,2016PY,2013SQ,2014SQ,2012SY,2013SY,2015SY,BLUP
	S2_12168663	2	12168663	4.8183e-11	5.3743e-08	10.9	14.33	2014NY,2015PY,2015PY,2014SQ,2012SY,2013SY,2015SY,BLUP
	S2_12178804	2	12178804	4.4702e-15	2.2725e-07	9.08	19.88	2013NY,2014NY,2013PY,2015PY,2013SQ,2014SQ,2012SY,2013SY,2014SY,2015SY,BLUP
	S2_12178823	2	12178823	4.4702e-15	2.2725e-07	9.08	19.88	2013NY,2014NY,2013PY,2015PY,2013SQ,2014SQ,2012SY,2013SY,2014SY,2015SY,BLUP
	S2_12194998	2	12194998	4.4724e-16	1.849e-08	14.99	28.33	2013NY,2014NY,2014PY,2015PY,2016PY,2013SQ,2014SQ,2012SY,2013SY,2015SY,BLUP
	S2_12232894	2	12232894	4.9655e-18	9.7875e-08	11.54	30.04	2013NY,2014NY,2013PY,2014PY,2015PY,2016PY,2013SQ,2014SQ,2012SY,2013SY,2014SY,2015SY,BLUP
	S2_12232938	2	12232938	6.6208e-19	2.2018e-08	12.26	31.35	2013NY,2014NY,2013PY,2014PY,2015PY,2016PY,2013SQ,2014SQ,2012SY,2013SY,2014SY,2015SY,BLUP
	S2_12247358	2	12247358	4.9685e-13	6.1137e-09	12.97	20.89	2013NY,2014NY,2015PY,2015PY,2013SQ,2014SQ,2012SY,2013SY,2015SY,BLUP
	S2_12247409	2	12247409	2.0558e-15	3.3742e-08	12.33	23.7	2013NY,2014NY,2013PY,2014PY,2015PY,2016PY,2013SQ,2014SQ,2012SY,2013SY,2015SY,BLUP
	S2_12336812	2	12336812	1.8605e-11	1.0867e-07	10.44	18	2013NY,2014NY,2015PY,2013SQ,2014SQ,2012SY,2013SY,2015SY,BLUP
	S2_12337057	2	12337057	1.6677e-11	2.0738e-08	12.16	17.47	2014NY,2015PY,2013SQ,2014SQ,2012SY,2013SY,2015SY,BLUP
	S2_12971916	2	12971916	2.8125e-08	1.43e-07	9.09	10.38	2014NY,2015PY,2016PY,2014SQ,2013SY,2015SY,BLUP
	S4_7766099	4	7766099	1.0699e-11	9.3057e-08	9.2	14.76	2013NY,2015PY,2016PY,2013SQ,2012SY,2013SY,BLUP
	S8_7910606	8	7910606	3.9459e-14	1.7556e-07	11.47	21.57	2013NY,2014NY,2015PY,2016PY,2013SQ,2012SY,2013SY,BLUP
	S8_8220220	8	8220220	1.8377e-12	4.1157e-08	11.91	18.22	2013NY,2015PY,2016PY,2013SQ,2012SY,2013SY,BLUP
	S8_8311600	8	8311600	4.1914e-10	1.3774e-07	8.98	12.47	2013NY,2014NY,2015PY,2016PY,2013SQ,2012SY,BLUP
	S8_8313501	8	8313501	1.5203e-14	1.6495e-07	11.65	24.56	2013NY,2014NY,2013PY,2015PY,2016PY,2012SY,2013SY,BLUP
