# Supplementary material for: Genome-wide association study of seed coat color in sesame (Sesamum indicum L.)
Source: PLoS One. 2021 May 21;16(5):e0251526. doi: 10.1371/journal.pone.0251526 (PMC8139513; doi:10.1371/journal.pone.0251526)
Supplement: S4 Table — (XLSX) [file pone.0251526.s009.xlsx]

## Sheet: Sheet1
S4 Table SNPs significantly associated with PCs scores across more than 6 environments
Traits	SNP	Linkage group	Position	P-value range		R2(%) range		Environment
PC1	S1_6648896	1	6648896	5.404e-15	2.0491e-07	8.92	20.51	2012SY,2013NY,2013PY,2013SQ,2013SY,2014SQ,2015PY,2015SY,2016PY
	S2_12015779	2	12015779	6.248e-14	8.939e-08	13.21	24.14	2013NY,2013PY,2013SQ,2013SY,2014NY,2014PY,2014SQ,2014SY,2015PY,2016PY,2012SY
	S2_12015820	2	12015820	7.7826e-14	8.2418e-08	13.07	23.92	2013NY,2013PY,2013SQ,2013SY,2014NY,2014PY,2014SQ,2014SY,2015PY,2016PY,2012SY
	S2_12026452	2	12026452	1.4075e-16	1.3138e-08	10.95	26	2013NY,2013PY,2013SQ,2013SY,2014NY,2014PY,2014SQ,2014SY,2015PY,2016PY,2012SY
	S2_12166625	2	12166625	2.41e-12	1.3592e-07	13.07	21.38	2013SY,2014NY,2014SQ,2015PY,2015SY,2016PY
	S2_12166645	2	12166645	5.0044e-12	1.5223e-07	12.96	20.57	2013SY,2014NY,2014SQ,2015PY,2015SY,2016PY
	S2_12167303	2	12167303	1.674e-16	3.0186e-08	10.7	22.51	2012SY,2013NY,2013PY,2013SQ,2013SY,2014NY,2014SQ,2015PY,2015SY,2016PY
	S2_12168663	2	12168663	3.9589e-12	2.075e-08	11.72	16.29	2012SY,2013SY,2014NY,2014SQ,2015PY,2015SY,2016PY
	S2_12178804	2	12178804	1.5449e-16	1.1843e-07	8.95	21.95	2012SY,2013NY,2013PY,2013SQ,2013SY,2014NY,2014SQ,2015PY,2015SY,2016PY
	S2_12178823	2	12178823	1.5449e-16	1.1843e-07	8.95	21.95	2012SY,2013NY,2013PY,2013SQ,2013SY,2014NY,2014SQ,2015PY,2015SY,2016PY
	S2_12194998	2	12194998	4.8583e-16	2.5473e-08	14.21	29.68	2012SY,2013NY,2013PY,2013SQ,2013SY,2014NY,2014SQ,2015PY,2015SY,2016PY
	S2_12232894	2	12232894	1.8693e-19	5.8634e-08	11.71	32	2012SY,2013NY,2013PY,2013SQ,2013SY,2014NY,2013PY,2014SQ,2014SY,2015PY,2015SY,2016PY
	S2_12232938	2	12232938	1.4138e-20	2.4696e-08	11.95	33.93	2012SY,2013NY,2013PY,2013SQ,2013SY,2014NY,2013PY,2014SQ,2014SY,2015PY,2015SY,2016PY
	S2_12247358	2	12247358	4.3258e-14	9.2384e-08	12.04	22.76	2012SY,2013NY,2013PY,2013SQ,2013SY,2014NY,2014SQ,2015PY,2015SY,2016PY
	S2_12247409	2	12247409	1.2593e-15	2.8401e-08	11.4	25.71	2013NY,2014NY,2015PY,2016PY,2013SQ,2014SQ,2012SY,2013SY,2015SY
	S2_12336812	2	12336812	2.3508e-13	8.5914e-08	10.6	21.48	2013NY,2013SQ,2013SY,2014NY,2014SQ,2015PY,2015SY
	S2_12337057	2	12337057	5.6608e-13	1.931e-08	12.08	20.78	2013SQ,2014NY,2014SQ,2015PY,2015SY,2016PY
	S2_12970322	2	12970322	2.873e-09	2.3085e-07	10.65	12.82	2013SQ,2014NY,2014SQ,2015PY,2015SY,2016PY
	S2_12971916	2	12971916	3.4626e-09	1.4618e-07	9.14	11.55	2012SY,2013SQ,2013SY,2014NY,2014SQ,2015PY,2015SY,2016PY
	S2_13017015	2	13017015	1.584e-11	1.6871e-07	10.27	17.38	2012SY,2013SQ,2014NY,2014SQ,2015PY,2015SY,2016PY
	S4_7766099	4	7766099	4.939e-12	5.4548e-08	9.47	15.26	2012SY,2013NY,2013SQ,2013SY,2015PY,2016PY
	S8_7910606	8	7910606	1.7697e-14	8.7779e-08	12.05	22.12	2012SY,2013NY,2013SQ,2013SY,2014NY,2015PY,2016PY
	S8_8220220	8	8220220	8.2807e-08	1.171e-12	11.32	18.27	2012SY,2013NY,2013SQ,2013SY,2015PY,2016PY
	S8_8313501	8	8313501	4.1692e-15	1.6567e-07	11.64	25.74	2012SY,2013NY,2013PY,2013SQ,2013SY,2014NY,2015PY,2016PY
PC2	S7_6692662	7	6692662	5.7545e-12	3.0544e-08	11.3	18.41	2012SY,2013NY,2014SY,2014SQ,2015PY,2015SY,2016PY
	S7_6839839	7	6839839	3.9966e-19	1.0146e-11	14.44	26.18	2012SY,2013NY,2013PY,2013SQ,2013SY,2014NY,2014SQ,2014PY,2014SY,2015PY,2015SY,2016PY
	S7_6841932	7	6841932	2.885e-16	1.7634e-09	11.7	22.24	2012SY,2013NY,2013PY,2013SQ,2013SY,2014NY,2014SQ,2014PY,2014SY,2015PY,2015SY,2016PY
	S7_6847008	7	6847008	8.603e-16	6.3737e-10	15.77	26.78	2012SY,2013NY,2013PY,2013SQ,2013SY,2014NY,2014SQ,2014PY,2014SY,2015PY,2015SY,2016PY
	S7_6847248	7	6847248	8.7686e-14	2.0017e-09	13.29	20.21	2012SY,2013NY,2013PY,2013SQ,2013SY,2014NY,2014SQ,2014PY,2014SY,2015PY,2015SY,2016PY
	S7_6904675	7	6904675	1.676e-09	1.7445e-07	10.14	13.44	2013NY,2014NY,2013PY,2015PY,2016PY,2013SQ,2012SY,2015SY
