# Supplementary material for: Genome-wide association study of seed coat color in sesame (Sesamum indicum L.)
Source: PLoS One. 2021 May 21;16(5):e0251526. doi: 10.1371/journal.pone.0251526 (PMC8139513; doi:10.1371/journal.pone.0251526)
Supplement: S5 Table — (XLSX) [file pone.0251526.s010.xlsx]

## Sheet: S5 Table
S5 Table Candidate genes linked genomic region of SNP most highly associated with seed coat color in sesame
SNP	Candidate gene	Start	End	Distance	Annotation
S1_6648896	SIN_1006003	6582251	6583945	64951	Probable glycosyltransferase
	SIN_1006004	6587095	6589926	58970	Protein DCL, chloroplastic
	SIN_1006005	6591328	6592845	56051	Pentatricopeptide repeat-containing protein
	SIN_1006006	6593905	6596767	52129	Malate dehydrogenase, chloroplastic
	SIN_1006007	6598354	6611095	37801	GDSL esterase/lipase
	SIN_1006008	6615085	6620004	28892	Endonuclease, putative
	SIN_1006009	6625994	6626943	21953	Probable calcium-binding protein
	SIN_1006010	6633531	6643439	5457	Pentatricopeptide repeat-containing protein
	SIN_1006011	6646578	6647596	1300	Expansin-A1
	SIN_1006012	6659531	6661555	10635	Thioredoxin-like 1-1, chloroplastic
	SIN_1006013	6674071	6676241	25175	Protein CUP-SHAPED COTYLEDON 2
	SIN_1006014	6679800	6681675	30904	HVA22-like protein
	SIN_1006015	6682441	6684792	33545	Uncharacterized protein
	SIN_1006016	6688491	6691128	39595	Microtubule-associated protein RP/EB family member 1
	SIN_1006017	6693622	6694940	44726	Putative pectinesterase/pectinesterase inhibitor 26
	SIN_1006018	6698341	6699548	49445
	SIN_1006019	6700900	6703933	52004	Putative leucine-rich repeat receptor-like protein kinase
	SIN_1006020	6726665	6727631	77769	Transcription factor bHLH130-like
	SIN_1006021	6729053	6732375	80157	Vacuolar protein sorting-associated protein 2
	SIN_1006022	6735108	6737095	86212	Cytochrome P450 94A2
S2_12232938	SIN_1016750	12135789	12136247	96691
	SIN_1016751	12140872	12143226	89712	UPF0406 protein C16orf57 homolog
	SIN_1016752	12150595	12155876	77062	Putative peptide/nitrate transporter At2g38100
	SIN_1016753	12158574	12163168	69770	Transmembrane protein 135
	SIN_1016754	12168288	12172177	60761	LRR receptor-like serine/threonine-protein kinase GSO1
	SIN_1016755	12173262	12174020	58918
	SIN_1016756	12174309	12175407	57531
	SIN_1016757	12176414	12179999	52939	Glutamate dehydrogenase
	SIN_1016758	12183066	12187980	44958	Polyadenylate-binding protein 2
	SIN_1016759	12190094	12191890	41048	Polyphenol oxidase
	SIN_1016760	12195500	12196033	36905
	SIN_1016761	12203678	12206185	26753
	SIN_1016762	12206770	12208835	24103	Pectinesterase PPME1
	SIN_1012023	12220026	12221405	11533	Pectinesterase PPME1
	SIN_1012024	12225594	12232486	452	Pectinesterase PPME1
	SIN_1012025	12236920	12237285	3982	Pectinesterase PPME1
	SIN_1012026	12251118	12251703	18180	Probable pectinesterase 48
	SIN_1012027	12253240	12253650	20302
	SIN_1012028	12256611	12257281	23673	Uncharacterized protein
	SIN_1012029	12259411	12260998	26473	Uncharacterized protein
	SIN_1012030	12267312	12272053	34374	Metacaspase-1
	SIN_1012031	12273040	12274541	40102	Putative uncharacterized protein
	SIN_1012032	12277218	12278354	44280	Putative pterin-4-alpha-carbinolamine dehydratase
	SIN_1012033	12278909	12279819	45971
	SIN_1012034	12283716	12288858	50778	Pentatricopeptide repeat-containing protein
	SIN_1012035	12289314	12291528	56376	ATP synthase subunit delta', mitochondrial
	SIN_1012036	12292106	12294352	59168	Anaphase-promoting complex subunit cdc20
	SIN_1012037	12295367	12295990	62429	Disease resistance response protein 206
	SIN_1012038	12299739	12301138	66801	Disease resistance response protein 206
	SIN_1012039	12317323	12324380	84385	SET and MYND domain-containing protein 4
	SIN_1012040	12325907	12331978	92969
S7_6839839	SIN_1023237	6749327	6751188	88651	Laccase-3
	SIN_1023236	6756527	6760253	79586
	SIN_1023235	6762095	6762362	77477
	SIN_1023234	6767257	6774715	65124	Phagocyte signaling-impaired protein
	SIN_1023233	6783637	6789911	49928	Sorting nexin-2
	SIN_1023232	6793586	6794170	45669	PRA1 family protein B4
	SIN_1023231	6808423	6810836	29003	Exocyst complex component 7
	SIN_1023230	6819802	6820887	18952
	SIN_1023229	6834708	6835139	4700
	SIN_1023228	6839050	6843181	0	Cation/H(+) antiporter 15
	SIN_1023227	6846768	6849680	6929	Cation/H(+) antiporter 15
	SIN_1023226	6855087	6858644	15248	Probable WRKY transcription factor 33
	SIN_1023225	6871259	6872992	31420
	SIN_1023224	6877066	6880838	37227	F-box/LRR-repeat protein 3
	SIN_1023223	6885112	6892861	45273	U2 small nuclear ribonucleoprotein B
	SIN_1023222	6894976	6896373	55137
	SIN_1023221	6903671	6905676	63832	Oxoglutarate/iron-dependent oxygenase
	SIN_1023220	6906979	6910105	67140	Protein LURP-one-related 7
	SIN_1023219	6919623	6921864	79784
	SIN_1023218	6933988	6937330	94149	Alanine-glyoxylate aminotransferase 2 homolog 3
S8_8313501	SIN_1024880	8210228	8236279	77222	Nitrate transporter 1.4
	SIN_1024881	8244734	8248517	64984	Argininosuccinate lyase
	SIN_1024882	8254066	8261971	51530
	SIN_1024883	8272117	8272854	40647
	SIN_1024884	8276366	8277103	36398
	SIN_1024885	8280615	8281352	32149
	SIN_1024886	8284864	8285601	27900
	SIN_1024887	8292123	8296074	17427	Zinc finger CCCH domain-containing protein 30
	SIN_1024888	8300063	8301431	12070
	SIN_1024889	8305195	8307545	5956
	SIN_1024890	8308386	8314567	0	Cellulose synthase A catalytic subunit 3
	SIN_1024891	8321163	8327285	7662	Chaperone protein dnaJ 1, mitochondrial
	SIN_1024892	8328707	8347852	15206
	SIN_1024893	8352672	8353365	39171	Histone H3.2
	SIN_1024894	8355138	8355628	41637	Lipid binding protein, putative
	SIN_1024895	8356498	8359059	42997	Transcription factor bHLH130
	SIN_1024896	8372549	8372905	59048
	SIN_1024897	8375222	8381329	61721	SURP and G-patch domain-containing protein 1-like protein
	SIN_1024898	8383890	8386674	70389	Putative tRNA (cytidine/uridine-2'-O-)-methyltransferase slr0992
	SIN_1024899	8393075	8395101	79574	DNA-damage-repair/toleration protein DRT100
	SIN_1024900	8404678	8406780	91177	Putative late blight resistance protein homolog R1B-14
